# Supplementary material for: SPDEv3.0: A multidisciplinary integrated data analysis platform
Source: Plant Physiol. 2025 Oct 23;199(3):kiaf537. doi: 10.1093/plphys/kiaf537 (PMC12596362; doi:10.1093/plphys/kiaf537)
Supplement: kiaf537_Supplementary_Data [file kiaf537_supplementary_data.zip]

Archive with 8 entries (8 files):
- Supplementary Data.pdf
- Supplementary Tables.xlsx
- Supplementary Video Legends.docx
- Video S1.mp4
- Video S2.mp4
- Video S3.mp4
- Video S4.mp4
- Video S5.mp4
